# Supplementary material for: Multi-trait multi-locus SEM model discriminates SNPs of different effects
Source: BMC Genomics. 2020 Jul 28;21(Suppl 8):490. doi: 10.1186/s12864-020-06833-2 (PMC7385891; doi:10.1186/s12864-020-06833-2)
Supplement: Supplementary file 2 — Additional File 2. Description of phenotypic trait. [file 12864_2020_6833_MOESM2_ESM.xlsx]

## Sheet: Sheet1
Abbreviations	Description	Type (ordinal/continuous)	Categories	Groupping of categories
Germ	Days from beginning of germination to end of germination	ord	[7,8,9]
GBegF	Days from beginning of germination to beginning of flowering	cont	[7,8,9,10,11,12]	[7,8,{9+}]
BegFEndF	Days from beginning of flowering to end of flowering	cont
EndFBegM	Days from end of flowering to beginning of maturation	cont
BegMEndM	Days from beginning of maturation to end of maturation	cont
FloCol	Flower colour	ord	[1,2,3,7]	[1,2,{3,7}]
StemCol	Stem colour	ord	[3,5,7]
BushShape	Bush shape	ord	[1,3,5,7]	[{1,3}, {5,7}]
LeafSize	Leaf size	ord	[3,5,7]
FlowStemCol	Peduncle colour	ord	[3,7]
AscoRes	Ascochyta resistance	ord	[3,5,7,9]
StemBr	Stem branchness	ord	[3,5,7,9]	todo
StemL1ord	Length of the primary branches	ord	[3,5,7]
StemBr1ord	The nature of the branching (primary branches)	ord	[1,3,5,7]	[{1,3}, {5,7}]
StemBr2ord	The nature of the branching (secondary branches)	ord	[1,3,5,7]	[{1,3,5}, 7]
PodD	Pod drop	ord	[1,2]
PodS	Pod shattering	ord	[1,2]
Height	Plant height	cont
Hlp	Height of lower pod attachment	cont
NoPodsWeight	Plant weight without pods	cont
PodsWeight	Pods weigth	cont
PodsNumber	Number of pods per plant	cont
SeedsNumber	Number of seeds per plant	cont
SeedsWeight	Seeds weight per plant	cont
PodShape	Pod shape	ord	[3,5,7]	[{3,5}, 7]
PodLength	Pod length	cont
PodWidth	Pod width	cont
SeedShape	Seed shape	ord	[3,5,7]	[3,{5-7}]
SeedCol	Seed colour	ord	[1,2,3,4,9,10,11,12,13,14]	[{1-4}, {9-11}, {12-14}]
Seed1000W	Thousand seeds weight	cont
